# Supplementary material for: Cytogenetic Profile in Monoclonal Gammopathy of Undetermined Significance, Smoldering and Symptomatic Multiple Myeloma: A Study of 1087 Patients with Highly Purified Plasma Cells
Source: Cancers (Basel). 2023 Dec 2;15(23):5690. doi: 10.3390/cancers15235690 (PMC10705751; doi:10.3390/cancers15235690)
Supplement: Supplementary file 1 [file cancers-15-05690-s001.zip]

Archive with 2 entries (2 files):
- Supplemental S1.pdf
- Supplemental S2.xlsx
